# Supplementary material for: Molecular Markers for Thyroid Cancer Diagnosis: Insights from MAPK Pathway Gene Expression Analysis
Source: Biomedicines. 2025 Jun 27;13(7):1577. doi: 10.3390/biomedicines13071577 (PMC12292540; doi:10.3390/biomedicines13071577)
Supplement: Supplementary file 1 [file biomedicines-13-01577-s001.zip]

Archive with 1 entries (1 files):
- biomedicines-3696393-supplementary.pdf
